# Supplementary material for: Impact of Genetic Variants on the Individual Potential for Body Fat Loss
Source: Nutrients. 2018 Feb 26;10(3):266. doi: 10.3390/nu10030266 (PMC5872684; doi:10.3390/nu10030266)
Supplement: Supplementary file 1 [file nutrients-10-00266-s001.zip]

Archive with 5 entries (4 files):
- 1_Nutrients_Supplementary_Figure-Table_Cha_et_al_20171025.pdf
- __MACOSX/
- __MACOSX/._1_Nutrients_Supplementary_Figure-Table_Cha_et_al_20171025.pdf
- 1_Nutrients_Supplementary_File_Cha_et_al_20171025.xlsx
- __MACOSX/._1_Nutrients_Supplementary_File_Cha_et_al_20171025.xlsx
